# Supplementary material for: The miR-30c-5p/SOCS3 axis is a potential driver of inflammation and metabolic imbalance in Duchenne muscular dystrophy
Source: Front Cell Dev Biol. 2026 May 22;14:1841851. doi: 10.3389/fcell.2026.1841851 (PMC13236648; doi:10.3389/fcell.2026.1841851)
Supplement: Supplementary file 4 [file DataSheet1.csv]

automated_textmining	coexpression	combined_score	database_annotated	experimentally_determined_interaction	gene_fusion	name	neighborhood_on_chromosome	node1_external_id	node2	node2_external_id	phylogenetic_cooccurrence	selected	shared name
0.249	0.0	0.451	0.0	0.298	0.0	CBX2	0	ENSP00000308750	KDM3A	ENSP00000386660	0.0	false	CBX2
0.391	0.067	0.407	0.0	0.0	0.0	SNAI1	0	ENSP00000244050	BCL2L11	ENSP00000376943	0.0	false	SNAI1
0.072	0.047	0.475	0.4	0.129	0.0	EED	0	ENSP00000338186	TBL1XR1	ENSP00000405574	0.0	false	EED
0.179	0.087	0.453	0.0	0.328	0.0	UBE2I	0	ENSP00000348056	TBL1XR1	ENSP00000405574	0.0	false	UBE2I
0.255	0.127	0.499	0.0	0.292	0.0	XPO1	0	ENSP00000384863	NEDD4	ENSP00000424827	0.0	false	XPO1
0.506	0.048	0.509	0.0	0.0	0.0	SOCS3	0	ENSP00000330341	LIFR	ENSP00000398368	0.0	false	SOCS3
						SOCS1						false	SOCS1
0.0	0.073	0.517	0.5	0.0	0.0	TNRC6A	0	ENSP00000379144	CHD1	ENSP00000483667	0.0	false	TNRC6A
						NEDD4						false	NEDD4
						ITGB3						false	ITGB3
0.422	0.054	0.43	0.0	0.0	0.0	DNMT3A	0	ENSP00000264709	KDM3A	ENSP00000386660	0.0	false	DNMT3A
0.258	0.13	0.503	0.0	0.292	0.0	VIM	0	ENSP00000446007	ITGB3	ENSP00000452786	0.0	false	VIM
0.218	0.049	0.433	0.0	0.0	0.299	BECN1	0	ENSP00000355231	GCLC	ENSP00000497574	0.0	false	BECN1
0.427	0.064	0.44	0.0	0.0	0.0	SNAI2	0	ENSP00000020945	ITGB3	ENSP00000452786	0.0	false	SNAI2
0.097	0.0	0.435	0.4	0.0	0.0	BCL2L11	0	ENSP00000376943	CAMK2D	ENSP00000425824	0.0	false	BCL2L11
