# Supplementary material for: The miR-30c-5p/SOCS3 axis is a potential driver of inflammation and metabolic imbalance in Duchenne muscular dystrophy
Source: Front Cell Dev Biol. 2026 May 22;14:1841851. doi: 10.3389/fcell.2026.1841851 (PMC13236648; doi:10.3389/fcell.2026.1841851)
Supplement: Supplementary file 6 [file DataSheet3.csv]

target_symbol	mature_mirna_id
ACSL4	hsa-miR-130b-3p
ARL6IP1	hsa-miR-130b-3p
DPYSL2	hsa-miR-130b-3p
ENPP5	hsa-miR-130b-3p
FMR1	hsa-miR-130b-3p
FZD6	hsa-miR-130b-3p
IGF1	hsa-miR-130b-3p
MID1IP1	hsa-miR-130b-3p
NABP1	hsa-miR-130b-3p
RACGAP1	hsa-miR-130b-3p
SLC44A1	hsa-miR-130b-3p
SMOC1	hsa-miR-130b-3p
SYBU	hsa-miR-130b-3p
TGFBR2	hsa-miR-130b-3p
ZBTB18	hsa-miR-130b-3p
ZNF217	hsa-miR-130b-3p
ERBB4	hsa-miR-146a-5p
NOS1	hsa-miR-146a-5p
NUMB	hsa-miR-146a-5p
NOVA1	hsa-miR-146b-5p
NUMB	hsa-miR-146b-5p
CARM1	hsa-miR-181c-5p
LRRC8D	hsa-miR-181c-5p
NOTCH2	hsa-miR-181c-5p
OSBPL3	hsa-miR-181c-5p
ST8SIA4	hsa-miR-181c-5p
ZNF266	hsa-miR-181c-5p
ZNF268	hsa-miR-181c-5p
ERBB4	hsa-miR-193a-3p
PLAU	hsa-miR-193a-3p
PAN3	hsa-miR-21-5p
PDCD4	hsa-miR-21-5p
PELI1	hsa-miR-21-5p
RALGPS2	hsa-miR-21-5p
SMAD7	hsa-miR-21-5p
SPRY1	hsa-miR-21-5p
TENT5A	hsa-miR-21-5p
TGFBI	hsa-miR-21-5p
TIAM1	hsa-miR-21-5p
GASK1B	hsa-miR-218-5p
GJA1	hsa-miR-218-5p
GLCE	hsa-miR-218-5p
GNAI2	hsa-miR-218-5p
KLHL13	hsa-miR-218-5p
LASP1	hsa-miR-218-5p
MYORG	hsa-miR-218-5p
ROBO1	hsa-miR-218-5p
SFRP2	hsa-miR-218-5p
VAT1	hsa-miR-218-5p
ZBTB18	hsa-miR-219a-5p
CHSY1	hsa-miR-221-3p
CXCL12	hsa-miR-221-3p
ERBB4	hsa-miR-221-3p
FMR1	hsa-miR-221-3p
KIT	hsa-miR-221-3p
LHFPL2	hsa-miR-221-3p
TSPAN13	hsa-miR-221-3p
JAZF1	hsa-miR-31-5p
NUMB	hsa-miR-31-5p
ACSL4	hsa-miR-34a-5p
FKBP1B	hsa-miR-34a-5p
FUT8	hsa-miR-34a-5p
GALNT7	hsa-miR-34a-5p
GAS1	hsa-miR-34a-5p
GMFB	hsa-miR-34a-5p
NOTCH2	hsa-miR-34a-5p
PEG10	hsa-miR-34a-5p
TENT5A	hsa-miR-34a-5p
GALNT7	hsa-miR-34c-5p
GMFB	hsa-miR-34c-5p
PEG10	hsa-miR-34c-5p
KLF15	hsa-miR-376a-3p
FN1	hsa-miR-432-5p
ANLN	hsa-miR-503-5p
CCND2	hsa-miR-503-5p
CREBL2	hsa-miR-503-5p
FGF2	hsa-miR-503-5p
LURAP1L	hsa-miR-503-5p
SMAD7	hsa-miR-503-5p
SPRED1	hsa-miR-503-5p
TMEM100	hsa-miR-503-5p
VEGFA	hsa-miR-503-5p
ZNRF3	hsa-miR-503-5p
LGALS3BP	hsa-miR-671-5p
